# Supplementary material for: Nearly 200 years of sustained selection have not overcome the leaf area–stem size relationship in the poinsettia
Source: Evol Appl. 2018 May 16;11(8):1401–11. doi: 10.1111/eva.12634 (PMC6099819; doi:10.1111/eva.12634)
Supplement: Supplementary file 1 [file EVA-11-1401-s001.csv]

	wild.dom	pop.var	ind	N.Rows	SD.mm	SL.mm	SumLeafArea.cm2	MeanIndLeafArea	stem.volume
1	dom	OrangeSpice	1	35	4.71	410	950.4347	27.15527714	7143.590777
3	dom	OrangeSpice	2	31	5.15	355	691.3833	22.3026871	7394.923883
5	dom	OrangeSpice	3	32	5.65	335	622.2781	19.44619063	8399.097053
7	dom	OrangeSpice	4	29	5.86	420	571.3816	19.70281379	11327.53517
9	dom	OrangeSpice	5	38	5.09	330	905.0976	23.81835789	6714.913174
11	dom	OrangeSpice	6	29	5.13	295	574.1741	19.7991069	6097.441512
13	dom	OrangeSpice	7	28	5.17	310	605.8824	21.63865714	6507.792199
15	dom	OrangeSpice	8	32	4.98	240	529.1737	16.53667813	4674.776198
17	dom	OrangeSpice	9	28	4.09	210	458.6898	16.38177857	2759.032445
19	dom	OrangeSpice	10	30	5.13	235	499.1251	16.63750333	4857.283916
21	dom	OrangeSpice	11	33	4.86	275	839.0336	25.42526061	5101.479306
23	dom	OrangeSpice	12	32	4.33	100	489.9155	15.30985938	1472.538606
25	dom	OrangeSpice	13	27	3.83	80	391.7655	14.50983333	921.6763248
27	dom	OrangeSpice	14	26	3.52	85	295.0149	11.34672692	827.1707136
29	dom	OrangeSpice	15	28	3.73	95	316.2607	11.295025	1038.083208
31	dom	OrangeSpice	16	24	3.65	85	205.3081	8.554504167	889.3967775
33	dom	OrangeSpice	17	24	3.87	70	148.9848	6.2077	823.4000082
35	dom	OrangeSpice	18	23	3.9	100	230.4068	10.01768696	1194.5934
37	dom	OrangeSpice	19	23	3.62	70	146.8248	6.383686957	720.4537032
39	dom	OrangeSpice	20	23	3.65	75	299.6913	13.03005652	784.7618625
41	dom	PolarBear	1	37	7.36	350	1204.0315	32.54139189	14890.68134
43	dom	PolarBear	2	21	6.82	340	453.3941	21.59019524	12420.48525
45	dom	PolarBear	3	36	8.04	362.5	1248.0223	34.66728611	18403.94833
47	dom	PolarBear	4	27	6.1	245	696.6319	25.80118148	7160.05983
49	dom	PolarBear	5	20	3.79	130	486.7115	24.335575	1466.603338
51	dom	PolarBear	6	19	3.88	155	460.1051	24.21605789	1832.677493
53	dom	PolarBear	7	24	6.49	305	637.2017	26.55007083	10089.74359
55	dom	PolarBear	8	19	3.48	105	250.3027	13.17382632	998.7083568
57	dom	PolarBear	9	19	4.19	120	385.3392	20.28101053	1654.627313
59	dom	PolarBear	10	23	4.31	110	529.2938	23.01277391	1604.863583
61	dom	PolarBear	11	17	3.05	65	179.158	10.53870588	474.9019275
63	dom	PolarBear	12	14	2.53	55	119.7642	8.554585714	276.4996773
65	dom	PolarBear	13	24	4.74	195	468.203	19.50845833	3440.980343
67	dom	PolarBear	14	18	5.18	165	342.6837	19.03798333	3477.237548
69	dom	PolarBear	15	15	3.46	90	329.5722	21.97148	846.2245176
71	dom	PolarBear	16	15	3.06	51.4	112.631	7.508733333	378.004412
73	dom	RedGlitter	1	32	5.8	185	728.6564	22.7705125	4887.85836
75	dom	RedGlitter	2	31	4.5	245	525.2851	16.94468065	3896.56575
77	dom	RedGlitter	3	29	4.55	210	445.0895	15.34791379	3414.546135
79	dom	RedGlitter	4	28	4.07	180	313.9126	11.21116429	2341.813043
81	dom	RedGlitter	5	32	4.37	210	422.2859	13.19643438	3149.728105
83	dom	RedGlitter	6	34	5.92	285	411.3044	12.09718824	7844.75113
85	dom	RedGlitter	7	29	4.13	220	433.1339	14.93565172	2947.227637
87	dom	RedGlitter	8	29	4.47	170	347.5457	11.98433448	2667.809806
89	dom	RedGlitter	9	32	5.55	165	332.0039	10.37512188	3991.726778
91	dom	RedGlitter	10	33	4.76	265	628.1779	19.03569394	4715.748946
93	dom	RedGlitter	11	22	4.97	250	346.7499	15.76135909	4850.021715
95	dom	RedGlitter	12	32	5.63	245	637.5712	19.9241	6099.212589
97	dom	RedGlitter	13	27	4.46	205	368.2567	13.63913704	3202.686841
99	dom	RedGlitter	14	29	4.46	210	253.6915	8.747982759	3280.801154
101	dom	RedGlitter	15	25	4.36	175	442.6352	17.705408	2612.774472
103	dom	RedGlitter	16	40	6.24	310	872.8048	21.82012	9480.293222
105	dom	RedGlitter	17	28	4.07	200	281.1475	10.04098214	2602.014492
107	dom	RedGlitter	18	25	4.15	190	301.455	12.0582	2570.044785
109	dom	RedGlitter	19	28	4.04	160	338.6422	12.09436429	2051.037542
111	dom	RedGlitter	20	35	5.36	285	720.7394	20.59255429	6430.804934
113	wild	Concordia	1	10	3.72	262	337.6033	33.76033	2847.593992
114	wild	Concordia	2	13	3.42	145	560.1719	43.09014615	1332.021121
115	wild	Concordia	3	9	5.7	315	411.3521	45.70578889	8038.05849
116	wild	Concordia	4	12	5.16	230	485.813	40.48441667	4809.701635
117	wild	Concordia	5	15	3.2	161	440.9834	29.39889333	1294.841856
118	wild	Concordia	6	11	4.4	240	507.5537	46.14124545	3649.28256
119	wild	Concordia	7	7	4.29	200	129.6892	18.52702857	2890.916028
120	wild	Concordia	8	9	3.43	87	445.2311	49.47012222	803.893264
121	wild	Concordia	9	9	3.98	182	320.7107	35.63452222	2264.271129
122	wild	Concordia	10	7	3.76	119	196.8013	28.11447143	1321.336854
123	wild	Concordia	11	13	3.3	265	373.8237	28.75566923	2266.54659
124	wild	Concordia	12	23	8.89	675	1409.1507	61.26742174	41898.47265
125	wild	Concordia	13	9	2.63	114	123.7987	13.75541111	619.3087916
126	wild	Concordia	14	17	3.75	290	663.6337	39.03727647	3202.959375
127	wild	Concordia	15	17	4.3	102	660.6857	38.86386471	1481.248692
128	wild	Concordia	16	19	5.78	150	570.6657	30.03503684	3935.843604
129	wild	Concordia	17	41	8.45	1420	2258.4164	55.08332683	79632.92337
130	wild	Concordia	18	9	3.28	63	359.7852	39.97613333	532.3277837
131	wild	Concordia	19	23	5.19	410	1239.1722	53.87705217	8673.801305
132	wild	Concordia	20	10	3.49	310	267.6084	26.76084	2965.537667
133	wild	Concordia	21	47	7.31	995	2639.9128	56.16835745	41758.86938
134	wild	Concordia	22	8	2.61	210	91.7364	11.46705	1123.546901
135	wild	Concordia	23	9	3.31	210	177.1352	19.68168889	1807.033397
136	wild	Concordia	24	54	8.89	1090	3596.5268	66.60234815	67658.27436
137	wild	Concordia	26	23	9.8	830	1042.0179	45.30512609	62606.74728
138	wild	Concordia	27	14	4.66	303	409.8686	29.27632857	5167.795969
139	wild	Concordia	28	54	9.01	1050	3357.1615	62.16965741	66946.79307
140	wild	Concordia	29	40	9.28	1470	1919.2925	47.9823125	99426.9653
141	wild	Concordia	30	30	6.43	740	1442.241	48.0747	24029.4905
142	wild	Concordia	31	65	10.09	1085	4720.7614	72.62709846	86756.68869
143	wild	Concordia	32	18	5.3	340	958.583	53.25461111	7501.04124
144	wild	Concordia	33	14	7.39	670	1003.7073	71.69337857	28737.87004
145	wild	Concordia	34	41	7.83	1070	2629.2258	64.12745854	51522.65076
146	wild	Concordia	35	16	4.3	140	587.7119	36.73199375	2033.08644
147	wild	LaCalera	1	24	6.9	720	1804.9974	75.208225	26922.88368
148	wild	LaCalera	2	44	8.94	820	2831.1569	64.344475	51473.03626
149	wild	LaCalera	3	64	8.73	880	2548.6153	39.82211406	52674.69826
150	wild	LaCalera	4	70	12.14	1500	4189.3754	59.84822	173627.9068
151	wild	LaCalera	5	46	10.61	1270	4733.3625	102.8991848	112285.9417
152	wild	LaCalera	6	14	4.75	480	453.1605	32.36860714	8505.882
153	wild	LaCalera	7	24	6.91	730	812.3408	33.84753333	27375.99115
154	wild	LaCalera	8	9	4.98	190	587.8519	65.31687778	3700.86449
155	wild	LaCalera	9	26	8.15	950	2070.3456	79.62867692	49559.81993
156	wild	LaCalera	10	72	12.83	1510	4213.389	58.51929167	195218.5834
157	wild	LaCalera	11	57	10.02	1380	3168.337	55.58485965	108819.1743
158	wild	LaCalera	12	31	8.49	880	2019.7478	65.15315484	49818.30528
159	wild	LaCalera	13	37	6.98	770	1459.9219	39.45734865	29464.05166
160	wild	LaCalera	14	59	10.61	1320	4070.0374	68.98368475	116706.6481
161	wild	LaCalera	15	46	8.81	730	4440.5438	96.53356087	44500.57001
162	wild	LaCalera	16	23	5.9	520	1007.5613	43.80701304	14216.68248
163	wild	LaCalera	17	32	6.25	570	1357.2217	42.41317813	17487.42188
164	wild	LaCalera	18	33	6.78	640	1603.9446	48.60438182	23106.29207
165	wild	LaCalera	19	19	4.53	150	587.1916	30.90482105	2417.567229
166	wild	LaCalera	20	23	6.99	710	875.9809	38.08612609	27246.053
167	wild	LaCalera	21	40	5.69	830	1207.9003	30.1975075	21105.39682
168	wild	LaCalera	22	19	6.99	680	1107.0422	58.26537895	26094.81133
169	wild	LaCalera	23	39	6.96	720	1261.8615	32.35542308	27393.1435
170	wild	LaCalera	24	15	5.57	340	695.5125	46.3675	8284.765196
171	wild	LaCalera	25	11	4.93	260	501.8875	45.62613636	4963.1578
172	wild	LaCalera	26	98	9.68	1020	4084.2196	41.6757102	75065.74226
173	wild	LaCalera	27	19	7.82	660	996.8014	52.46323158	31699.20267
174	wild	LaCalera	28	45	7.17	660	2166.3201	48.14044667	26648.52304
