# Supplementary material for: Nearly 200 years of sustained selection have not overcome the leaf area–stem size relationship in the poinsettia
Source: Evol Appl. 2018 May 16;11(8):1401–11. doi: 10.1111/eva.12634 (PMC6099819; doi:10.1111/eva.12634)
Supplement: Supplementary file 2 [file EVA-11-1401-s002.csv]

	wild.dom	var	individual	SEGMENTO	D.base	DistTip	EestrMPa
1	dom	subjibi	1	1	6.92	34	1444
4	dom	subjibi	2	1	6.86	38	1157
5	dom	subjibi	2	2	7.05	42	1268
7	dom	subjibi	3	1	8.09	34	1600
8	dom	subjibi	3	2	7.63	31	1224
10	dom	subjibi	4	1	6.56	26	1072
11	dom	subjibi	4	2	5.66	27.5	840.9
12	dom	subjibi	5	1	8.09	41	1305
13	dom	subjibi	5	2	8.25	38	1156
14	dom	subjibi	6	1	7.89	30.5	439.3
15	dom	subjibi	6	2	6.67	26.5	606.9
16	dom	subjibi	7	1	5.93	24	1192
17	dom	subjibi	7	2	6.36	26.5	195.1
18	dom	subjibi	8	1	7.01	28	743.3
19	dom	subjibi	8	2	5.39	27	544.6
20	dom	subjibi	9	1	5.87	26.5	873.3
21	dom	subjibi	9	2	5.36	26	865.7
22	dom	PolarBear	10	1	6.79	24	611.4
23	dom	PolarBear	10	2	6.82	21	542.3
24	dom	PolarBear	11	1	6.2	26	677.2
25	dom	PolarBear	11	2	6.08	27	870
26	dom	PolarBear	12	1	6.7	24	690.4
27	dom	PolarBear	12	2	6.76	21	197.2
28	dom	PolarBear	13	1	7.45	32	645.4
29	dom	PolarBear	13	2	6.73	28	564.4
30	dom	PolarBear	14	1	6.31	24	569.8
31	dom	PolarBear	14	2	6.47	24	242
32	dom	PolarBear	15	1	7.33	25	267.8
33	dom	PolarBear	15	2	5.52	26	346
34	dom	PolarBear	16	1	6.51	29	979
35	dom	PolarBear	16	2	6.28	24	292.6
36	dom	PolarBear	17	1	6.46	28	530.9
37	dom	PolarBear	17	2	5.79	24.5	975.8
38	dom	RedGlitter	18	1	5.47	29	1325
39	dom	RedGlitter	18	2	6.48	31	439
40	dom	RedGlitter	19	1	5.86	24	434
41	dom	RedGlitter	19	2	4.95	25	1411
42	wild	LaCalera	1	1	6.35	56	1374
43	wild	LaCalera	2	1	7.49	83	2834
44	wild	LaCalera	2	2	7.67	57	1363
45	wild	LaCalera	3	1	6.68	54	570
46	wild	LaCalera	4	1	7.88	76	1438
47	wild	LaCalera	4	2	6.37	52	1103
48	wild	LaCalera	5	1	6.79	39	1267
49	wild	LaCalera	6	1	4.41	39	1142
50	wild	LaCalera	7	1	6.24	70	1230
51	wild	LaCalera	8	1	9.16	56	1992
52	wild	LaCalera	8	2	7.58	27	1474
53	wild	LaCalera	9	1	6.42	54	2355
54	wild	LaCalera	9	2	6.55	35	818.8
55	wild	LaCalera	10	1	7.45	62	1422
56	wild	LaCalera	10	2	6.27	39.5	1145
57	wild	LaCalera	11	1	7.48	47	1145
58	wild	LaCalera	11	2	5.69	28	1129
59	wild	LaCalera	12	1	7.14	60	1595
60	wild	LaCalera	12	2	6.21	39	1425
61	wild	LaCalera	13	1	9.46	88	2427
62	wild	LaCalera	13	2	8.29	65	749.6
63	wild	Gue	148	1	6.98	40	926.7
64	wild	Gue	144	1	8.35	57	986.2
65	wild	Gue	144	2	6.88	32	400.2
66	wild	Gue	147	1	7.66	49	1196
67	wild	Gue	147	2	6.9	32	926.3
68	wild	Gue	142	1	7.61	42	1174
69	wild	Gue	136	1	10.38	50	636.6
70	wild	Gue	136	2	8.44	27	1137
71	wild	Gue	141	1	8.08	51	1583
72	wild	Gue	141	2	7.24	27	297.2
73	wild	Gue	138	1	9.15	46	359.3
74	wild	Gue	145	1	7.42	43	664.4
75	wild	Gue	145	2	5.51	25	569.2
76	wild	Gue	143	1	10.02	61	971.9
77	wild	Gue	143	2	7.92	39	361.4
78	wild	Gue	1135	1	8.88	51	1479
79	wild	Gue	1135	2	7.62	27	693.4
80	wild	Gue	140	1	8.33	76	1633
82	wild	Gue	136	1	7.06	53	504.7
83	wild	Gue	136	2	6.9	34	376.5
84	wild	Gue	146	1	10.63	52	775.8
85	wild	Gue	1132	1	9.79	57	1269
86	wild	Gue	1132	2	8.91	33	548.1
87	wild	Gue	1134	1	8.58	51	1219
88	wild	Gue	1134	2	6.81	27	398.4
89	wild	Gue	1133	1	9.04	61	745.6
90	wild	Gue	1133	2	7.33	38	471.9
