# Supplementary material for: Nearly 200 years of sustained selection have not overcome the leaf area–stem size relationship in the poinsettia
Source: Evol Appl. 2018 May 16;11(8):1401–11. doi: 10.1111/eva.12634 (PMC6099819; doi:10.1111/eva.12634)
Supplement: Supplementary file 3 [file EVA-11-1401-s003.csv]

	wild.domestic	population.variety	individual	SD.mm	StemVolume	internode.distance.mm
1	wild	Amatlíçn/Morelos	1	12.94	173593.4685	55.9991666666667
2	wild	Amatlíçn/Morelos	10	10.84	95980.45417	52.428
3	wild	Amatlíçn/Morelos	11	15.21	129005.3359	36.379
4	wild	Amatlíçn/Morelos	12	8.13	46721.25473	42.5871428571429
5	wild	Amatlíçn/Morelos	13	6.52	22202.79933	44.7733333333333
6	wild	Amatlíçn/Morelos	14	4.21	2547.45299	12.579
7	wild	Amatlíçn/Morelos	15	8.92	59991.79254	35.2407407407407
8	wild	Amatlíçn/Morelos	16	7.16	28184.80157	38.6938888888889
9	wild	Amatlíçn/Morelos	17	5.83	10624.56306	25.715625
10	wild	Amatlíçn/Morelos	18	6.76	17012.28425	31.428
11	wild	Amatlíçn/Morelos	19	7.7	36554.59731	39.3557142857143
12	wild	Amatlíçn/Morelos	2	9.8	54309.46752	39.1294444444444
13	wild	Amatlíçn/Morelos	20	8.61	44831.98053	37.6028571428571
14	wild	Amatlíçn/Morelos	21	15.75	321466.6744	71.3268421052632
15	wild	Amatlíçn/Morelos	22	8.75	12327.09844	11.6016666666667
16	wild	Amatlíçn/Morelos	23	13.02	87606.98998	33.876875
17	wild	Amatlíçn/Morelos	24	7.94	23271.78842	45.471
18	wild	Amatlíçn/Morelos	25	14.29	224534.6602	64.2208333333333
19	wild	Amatlíçn/Morelos	26	8.39	26647.83047	34.2792857142857
20	wild	Amatlíçn/Morelos	27	6.04	12492.55481	39.5522222222222
21	wild	Amatlíçn/Morelos	28	10.43	9740.121292	17.1414285714286
22	wild	Amatlíçn/Morelos	29	6.99	9785.554248	34.0871428571429
23	wild	Amatlíçn/Morelos	3	12.76	148976.6386	73.443125
24	wild	Amatlíçn/Morelos	30	3.76	1976.453445	47.4525
25	wild	Amatlíçn/Morelos	31	22.25	990718.679	51.56375
26	wild	Amatlíçn/Morelos	32	21.63	709187.7819	53.0984848484849
27	wild	Amatlíçn/Morelos	33	13.46	286007.271	93.0011111111111
28	wild	Amatlíçn/Morelos	34	20.49	445152.2596	53.2945454545455
29	wild	Amatlíçn/Morelos	35	18.48	600817.8807	56.38675
30	wild	Amatlíçn/Morelos	36	17.07	217411.0154	58.62
31	wild	Amatlíçn/Morelos	37	15.91	147117.0392	46.0636363636364
32	wild	Amatlíçn/Morelos	38	13.38	202472.2998	42.9602857142857
33	wild	Amatlíçn/Morelos	39	9.8	67886.8344	35.5388461538462
34	wild	Amatlíçn/Morelos	4	4.8	4523.904	35.9771428571429
35	wild	Amatlíçn/Morelos	40	12.88	233225.2966	55.9559375
36	wild	Amatlíçn/Morelos	41	19.81	480822.1282	35.3682926829268
37	wild	Amatlíçn/Morelos	5	13.87	147315.4968	88.6645454545455
38	wild	Amatlíçn/Morelos	6	23.14	912593.4346	53.4126315789474
39	wild	Amatlíçn/Morelos	7	33.65	1482506.595	85.8878947368421
40	wild	Amatlíçn/Morelos	8	10.07	95572.09015	56.9661904761905
41	wild	Amatlíçn/Morelos	9	39.28	2896221.386	68.9178787878788
42	wild	Casallas/Guerrero	1	8	40463.808	61.9584615384615
43	wild	Casallas/Guerrero	10	12.43	146952.6078	45.1042307692308
44	wild	Casallas/Guerrero	11	4.12	5599.311379	35.1454545454545
45	wild	Casallas/Guerrero	12	26.94	1379435.65	83.2573076923077
46	wild	Casallas/Guerrero	13	11.84	155243.496	44.2396875
47	wild	Casallas/Guerrero	14	10.28	89971.79985	47.3433333333333
48	wild	Casallas/Guerrero	15	13.08	244555.6906	58.9883333333333
49	wild	Casallas/Guerrero	16	19.02	477332.7185	48.9052631578947
50	wild	Casallas/Guerrero	17	7.24	23342.69998	37.82
51	wild	Casallas/Guerrero	18	4.48	4429.485097	18.7085714285714
52	wild	Casallas/Guerrero	19	12.57	225856.6282	64.4427586206897
53	wild	Casallas/Guerrero	2	7.86	32509.53755	45.3193333333333
54	wild	Casallas/Guerrero	20	2.99	1116.427172	51.5866666666667
55	wild	Casallas/Guerrero	21	2.79	1057.65836	54.3766666666667
56	wild	Casallas/Guerrero	22	2.67	531.9086157	33.0833333333333
57	wild	Casallas/Guerrero	23	19.34	505867.7387	60.8311111111111
58	wild	Casallas/Guerrero	24	4.14	2423.059531	25.4314285714286
59	wild	Casallas/Guerrero	25	5.17	5353.183905	28.1688888888889
60	wild	Casallas/Guerrero	26	8.79	29734.77983	25.1736842105263
61	wild	Casallas/Guerrero	27	6.68	20116.65252	28.7415789473684
62	wild	Casallas/Guerrero	28	11.35	141243.3593	58.6225
63	wild	Casallas/Guerrero	29	12.3	221011.0888	64.7332142857143
64	wild	Casallas/Guerrero	3	4.63	5286.673956	28.3063636363636
65	wild	Casallas/Guerrero	30	9.44	110723.8975	55.7452
66	wild	Casallas/Guerrero	31	2.99	1320.052254	43.23
67	wild	Casallas/Guerrero	32	3.39	1669.790638	19.3825
68	wild	Casallas/Guerrero	33	7.89	32024.78357	40.528125
69	wild	Casallas/Guerrero	34	9.6	98150.62118	43.8756666666667
70	wild	Casallas/Guerrero	35	5.11	9926.086577	40.0333333333333
71	wild	Casallas/Guerrero	36	2.92	776.809609	39.19
72	wild	Casallas/Guerrero	4	2.52	817.9670822	50.7433333333333
73	wild	Casallas/Guerrero	5	9.2	59828.6304	40.2152
74	wild	Casallas/Guerrero	6	7.93	32251.5397	42.5986666666667
75	wild	Casallas/Guerrero	7	11.21	130674.2774	35.2697297297297
76	wild	Casallas/Guerrero	8	13.92	223710.6719	69.8
77	wild	Casallas/Guerrero	9	6.38	18286.40285	50.8236363636364
78	wild	La Anda/Guerrero	1	13.04	253746.278	92.5090476190476
79	wild	La Anda/Guerrero	11	10.13	42312.53946	29.6735294117647
80	wild	La Anda/Guerrero	12	12	109252.2816	30.1038461538462
81	wild	La Anda/Guerrero	13	10.75	94574.82458	32.1803225806452
82	wild	La Anda/Guerrero	17	15.49	197871.4023	42.6658333333333
83	wild	La Anda/Guerrero	18	22.13	601575.961	86.54
84	wild	La Anda/Guerrero	19	15.88	314911.8603	54.9
85	wild	La Anda/Guerrero	2	13.94	189250.9767	39.6526666666667
86	wild	La Anda/Guerrero	20	21.7	562152.2491	49.7289655172414
87	wild	La Anda/Guerrero	21	13.26	174690.1713	39.8765625
88	wild	La Anda/Guerrero	22	14.07	259343.3629	57.5548148148148
89	wild	La Anda/Guerrero	23	10.22	66037.18755	54.918125
90	wild	La Anda/Guerrero	24	12.51	111238.2366	44.8013636363636
91	wild	La Anda/Guerrero	25	4.67	3391.484592	28.4171428571429
92	wild	La Anda/Guerrero	26	12.58	101424.3745	36.0440909090909
93	wild	La Anda/Guerrero	27	7.74	30018.81173	38.8146153846154
94	wild	La Anda/Guerrero	28	6.62	24610.07389	39.5947058823529
95	wild	La Anda/Guerrero	29	11.28	77348.17246	52.2533333333333
96	wild	La Anda/Guerrero	3	13.1	173869.4173	42.374
97	wild	La Anda/Guerrero	30	3.1	1003.843302	21.1416666666667
98	wild	La Anda/Guerrero	31	34.63	1058673.863	67.494375
99	wild	La Anda/Guerrero	32	8.88	40441.75648	36.0927777777778
100	wild	La Anda/Guerrero	33	17.27	187398.2621	93.12
101	wild	La Anda/Guerrero	34	11.66	106993.0873	55.61
102	wild	La Anda/Guerrero	35	32.41	864590.0668	72.6153846153846
103	wild	La Anda/Guerrero	36	15.31	286819.5378	72.141
104	wild	La Anda/Guerrero	37	7.89	38967.56107	54.6753846153846
105	wild	La Anda/Guerrero	38	10.46	99509.1062	48.8686956521739
106	wild	La Anda/Guerrero	39	10.78	118559.8305	76.1529411764706
107	wild	La Anda/Guerrero	4	2.94	848.58543	56.595
108	wild	La Anda/Guerrero	40	15.39	506356.3463	99.5585185185185
109	wild	La Anda/Guerrero	41	27.24	1287945.177	70.9982142857143
110	wild	La Anda/Guerrero	42	13.83	150072.3715	69.5728571428571
111	wild	La Anda/Guerrero	5	2.75	914.696475	68.145
112	wild	La Anda/Guerrero	6	4.91	3275.668801	22.7525
113	wild	La Anda/Guerrero	7	6.53	9377.245601	23.2618181818182
114	wild	La Anda/Guerrero	8	9.63	34961.0694	23.8635294117647
115	wild	La Anda/Guerrero	9	4.03	2104.674472	21.8985714285714
116	wild	La Calera	1	9	82702.62	32.7948717948718
117	wild	La Calera	10	17	676402.188	46.5
118	wild	La Calera	11	13	159279.12	30.7142857142857
119	wild	La Calera	12	12	194527.872	57.037037037037
120	wild	La Calera	13	13	225645.42	38.6808510638298
121	wild	La Calera	14	15	441787.5	40.9838709677419
122	wild	La Calera	15	12	169646.4	44
123	wild	La Calera	16	11	162507.114	36.7551020408163
124	wild	La Calera	17	13	299975.676	43.2830188679245
125	wild	La Calera	2	10	62832	29.2857142857143
126	wild	La Calera	3	14	377149.08	40.734375
127	wild	La Calera	4	14	327888.792	40.6851851851852
128	wild	La Calera	5	18	534386.16	39.4716981132075
129	wild	La Calera	6	13	216354.138	38.5227272727273
130	wild	La Calera	7	8	61826.688	40.4545454545455
131	wild	La Calera	8	13	236264.028	51.9487179487179
132	wild	La Calera	9	13	123441.318	37.1891891891892
133	domestic	Lemon Snow	1	3.29	431.8634055	11.9175
134	domestic	Lemon Snow	10	4.41	1225.781654	10.17125
135	domestic	Lemon Snow	11	5.97	5038.625315	15.3436363636364
136	domestic	Lemon Snow	12	7.12	8779.291678	21.5855555555556
137	domestic	Lemon Snow	13	6.18	6923.14857	17.8653846153846
138	domestic	Lemon Snow	14	6.97	10321.04621	22.6541666666667
139	domestic	Lemon Snow	15	7.42	12989.68549	22.7130769230769
140	domestic	Lemon Snow	16	7.44	15242.23593	19.3472222222222
141	domestic	Lemon Snow	17	6.84	13595.80179	30.6775
142	domestic	Lemon Snow	18	6.23	11888.62415	32.11
143	domestic	Lemon Snow	19	6.81	17119.1808	25.0605263157895
144	domestic	Lemon Snow	2	3.91	764.6231918	12.294
145	domestic	Lemon Snow	20	10.04	42751.57139	19.8128571428571
146	domestic	Lemon Snow	3	2.75	168.5060974	7.485
147	domestic	Lemon Snow	4	3.82	848.906712	23.83
148	domestic	Lemon Snow	5	3.58	422.1680635	8.24
149	domestic	Lemon Snow	6	3.22	403.0139639	12.835
150	domestic	Lemon Snow	7	3.65	618.0784429	19.1766666666667
151	domestic	Lemon Snow	8	3	402.768828	14.5775
152	domestic	Lemon Snow	9	3.06	283.5768507	8.042
153	domestic	Orange Spice	1	5.69	3340.755463	11.7533333333333
154	domestic	Orange Spice	10	4.13	3081.19253	24.075
155	domestic	Orange Spice	11	4.91	3607.022581	16.2590909090909
156	domestic	Orange Spice	12	6.29	11807.98477	18.6875
157	domestic	Orange Spice	2	4.52	1702.484437	10.03
158	domestic	Orange Spice	3	4.3	1288.976803	9.08363636363636
159	domestic	Orange Spice	4	5.59	1363.322417	6.33777777777778
160	domestic	Orange Spice	5	4.03	1188.949743	8.77909090909091
161	domestic	Orange Spice	6	4.72	1705.301999	10.454
162	domestic	Orange Spice	7	6.56	5434.813182	10.634
163	domestic	Orange Spice	8	6.62	6539.739914	9.95105263157895
164	domestic	Orange Spice	9	6.66	10816.8538	13.2128571428571
165	domestic	Red Glitter	1	3.62	568.6438157	10.67
166	domestic	Red Glitter	10	3.24	596.5948163	23.5366666666667
167	domestic	Red Glitter	11	3.62	606.930784	14.7025
168	domestic	Red Glitter	12	4.68	1013.894424	14.6325
169	domestic	Red Glitter	13	3.43	710.7525272	19.5225
170	domestic	Red Glitter	14	3.75	1079.618203	19.122
171	domestic	Red Glitter	15	4.23	1691.991273	14.9842857142857
172	domestic	Red Glitter	16	3.73	1376.826149	16.6042857142857
173	domestic	Red Glitter	17	4.92142857142857	2679.342839	13.8771428571429
174	domestic	Red Glitter	18	5.48	7783.339133	16.0015789473684
175	domestic	Red Glitter	19	3.53	2061.098155	16.9192307692308
176	domestic	Red Glitter	2	2.76	193.7251052	10.72
177	domestic	Red Glitter	20	4.65	5609.257488	18.0333333333333
178	domestic	Red Glitter	21	7.32	21054.43357	17.2292592592593
179	domestic	Red Glitter	22	7.98	24007.00136	16.6896428571429
180	domestic	Red Glitter	3	3.35	491.1245216	13.4125
181	domestic	Red Glitter	4	3.54	494.8717812	8.91833333333333
182	domestic	Red Glitter	5	3.4	289.4456611	10.52
183	domestic	Red Glitter	7	3.09	319.9856472	13.0933333333333
184	domestic	Red Glitter	8	3.66	402.8454233	12.8166666666667
185	domestic	Red Glitter	9	4.19	747.3400029	17.6933333333333
186	wild	Texcal/Morelos	1	16.34	164613.2002	36.8947368421053
187	wild	Texcal/Morelos	10	11.26	117503.1976	62.3052380952381
188	wild	Texcal/Morelos	11	8.79	16566.52019	61.405
189	wild	Texcal/Morelos	12	7.09	23885.74227	48.4954545454545
190	wild	Texcal/Morelos	13	2.55	730.3100805	27.002
191	wild	Texcal/Morelos	14	4.4	5778.03072	31.897
192	wild	Texcal/Morelos	15	10.33	67466.3819	53.5586666666667
193	wild	Texcal/Morelos	16	5.58	10931.17427	49.775
194	wild	Texcal/Morelos	17	7.96	32296.96622	57.7472727272727
195	wild	Texcal/Morelos	18	6.88	20223.98214	49.5175
196	wild	Texcal/Morelos	19	11.88	319239.2383	73.9525925925926
197	wild	Texcal/Morelos	2	20.49	850735.4295	51.3503225806452
198	wild	Texcal/Morelos	20	21.6	608284.1318	65.8365217391304
199	wild	Texcal/Morelos	21	6.32	12422.82134	46.349
200	wild	Texcal/Morelos	23	18.45	684421.4362	48.315
201	wild	Texcal/Morelos	24	15.69	192186.6287	55.13
202	wild	Texcal/Morelos	25	4.77	6254.544681	23.3933333333333
203	wild	Texcal/Morelos	26	5.69	11137.54676	54.56875
204	wild	Texcal/Morelos	3	15.07	144478.2327	48.6394117647059
205	wild	Texcal/Morelos	4	10	72492.42	50.53
206	wild	Texcal/Morelos	5	19.63	417648.1697	50.724347826087
207	wild	Texcal/Morelos	6	12.77	98619.64086	82.4211111111111
208	wild	Texcal/Morelos	7	4.7	4424.11893	52.884
209	wild	Texcal/Morelos	8	7.74	39287.94325	45.6822222222222
210	wild	Texcal/Morelos	9	25.46	1109849.752	84.3092307692308
